# Supplementary material for: Using Genomics to Understand the Epidemiology of Infectious Diseases in the Northern Territory of Australia
Source: Trop Med Infect Dis. 2022 Aug 12;7(8):181. doi: 10.3390/tropicalmed7080181 (PMC9413455; doi:10.3390/tropicalmed7080181)
Supplement: Supplementary file 1 [file tropicalmed-07-00181-s001.zip]

Archive with 1 entries (1 files):
- tropicalmed-1851445-supplementary.pdf
